# Supplementary material for: Targeting CLDN6 in germ cell tumors by an antibody-drug-conjugate and studying therapy resistance of yolk-sac tumors to identify and screen specific therapeutic options
Source: Mol Med. 2023 Mar 29;29:40. doi: 10.1186/s10020-023-00636-3 (PMC10053054; doi:10.1186/s10020-023-00636-3)
Supplement: Supplementary file 5 — Additional file 5: Table S1. List of used A) cell lines, B) inhibitors, C), oligonucleotides, and D) antibodies. [file 10020_2023_636_MOESM5_ESM.xlsx]

## Sheet: A - Cell lines
Cell line	Species	Cancer Type	Entity	Medium	Supplements	Kindly provided by
1411H	Human	Germ cell tumor	Intermediate embryonal carcinoma / yolk-sac tumor	DMEM (1x) + GlutaMAX-I	10% FBS, 1% P/S (10,000 U), 1% L-Glutamin (200 mM)	Dr. Matthew Murray, Department of Paediatric Haematology and Oncology, Cambridge University Hospitals, United Kingdom
2102EP	Human		Embryonal carcinoma	DMEM (1x) + GlutaMAX-I	10% FBS, 1% P/S (10,000 U), 1% L-Glutamin (200 mM)	Dr. Christoph Oing, Department of Oncology, Hematology and Bone Marrow Transplantation with Section of Pneumology, Mildred Scheel Cancer Career Center HaTriCs4, University Cancer Center Hamburg, Hamburg, Germany
2102EP-R	Human		Embryonal carcinoma	DMEM (1x) + GlutaMAX-I	10% FBS, 1% P/S (10,000 U), 1% L-Glutamin (200 mM)	Dr. Christoph Oing, Department of Oncology, Hematology and Bone Marrow Transplantation with Section of Pneumology, Mildred Scheel Cancer Career Center HaTriCs4, University Cancer Center Hamburg, Hamburg, Germany
BeWo	Human		Choriocarcinoma	DMEM/F-12, GlutaMAX	10% FBS, 1% P/S (10,000 U), 1% L-Glutamin (200 mM)	ATCC, #CCL-98
GCT72	Human		Yolk-sac tumor	RPMI Medium 1640 (1x)	10% FBS, 1% P/S (10,000 U), 1% L-Glutamin (200 mM)	Dr. Thomas Müller, Medical Faculty of Martin Luther University Halle-Wittenberg, Halle (Saale), Germany
GCT72-R	Human		Yolk-sac tumor	RPMI Medium 1640 (1x)	10% FBS, 1% P/S (10,000 U), 1% L-Glutamin (200 mM)	Established from GCT72 cells
JAR	Human		Choriocarcinoma	DMEM (1x) + GlutaMAX-I	10% FBS, 1% P/S (10,000 U), 1% L-Glutamin (200 mM)	ATCC, #HTB-144
JEG-3	Human		Choriocarcinoma	DMEM (1x) + GlutaMAX-I	10% FBS, 1% P/S (10,000 U), 1% L-Glutamin (200 mM)	ATCC, #HTB-36
JEG-3-R	Human		Choriocarcinoma	DMEM (1x) + GlutaMAX-I	10% FBS, 1% P/S (10,000 U), 1% L-Glutamin (200 mM)	Dr. Michal Mego,Translational Research Unit, Faculty of Medicine, Comenius University, National Cancer Institute, Bratislava, Slovakia
NCCIT	Human		Embryonal carcinoma	RPMI Medium 1640 (1x)	10% FBS, 1% P/S (10,000 U), 1% L-Glutamin (200 mM)	Dr. Christoph Oing, Department of Oncology, Hematology and Bone Marrow Transplantation with Section of Pneumology, Mildred Scheel Cancer Career Center HaTriCs4, University Cancer Center Hamburg, Hamburg, Germany
NCCIT-R	Human		Embryonal carcinoma	RPMI Medium 1640 (1x)	10% FBS, 1% P/S (10,000 U), 1% L-Glutamin (200 mM)	Dr. Christoph Oing, Department of Oncology, Hematology and Bone Marrow Transplantation with Section of Pneumology, Mildred Scheel Cancer Career Center HaTriCs4, University Cancer Center Hamburg, Hamburg, Germany
NT2/D1	Human		Embryonal carcinoma	DMEM (1x) + GlutaMAX-I	10% FBS, 1% P/S (10,000 U), 1% L-Glutamin (200 mM)	Dr. Christoph Oing, Department of Oncology, Hematology and Bone Marrow Transplantation with Section of Pneumology, Mildred Scheel Cancer Career Center HaTriCs4, University Cancer Center Hamburg, Hamburg, Germany
NT2/D1-R	Human		Embryonal carcinoma	DMEM (1x) + GlutaMAX-I	10% FBS, 1% P/S (10,000 U), 1% L-Glutamin (200 mM)	Dr. Christoph Oing, Department of Oncology, Hematology and Bone Marrow Transplantation with Section of Pneumology, Mildred Scheel Cancer Career Center HaTriCs4, University Cancer Center Hamburg, Hamburg, Germany
NOY-1	Human		Yolk-sac tumor	RPMI Medium 1640 (1x)	10% FBS, 1% P/S (10,000 U), 1% L-Glutamin (200 mM)	Dr. Michal Mego,Translational Research Unit, Faculty of Medicine, Comenius University, National Cancer Institute, Bratislava, Slovakia
NOY-1-R	Human		Yolk-sac tumor	RPMI Medium 1640 (1x)	10% FBS, 1% P/S (10,000 U), 1% L-Glutamin (200 mM)	Dr. Michal Mego,Translational Research Unit, Faculty of Medicine, Comenius University, National Cancer Institute, Bratislava, Slovakia
TCam-2	Human		Seminoma	RPMI Medium 1640 (1x)	10% FBS, 1% P/S (10,000 U), 1% L-Glutamin (200 mM)	Dr Janet Shipley, Division of Molecular Pathology, The Institute of Cancer Research, London, United Kingdom
TCam-2-R	Human		Seminoma	RPMI Medium 1640 (1x)	10% FBS, 1% P/S (10,000 U), 1% L-Glutamin (200 mM)	Dr. Michal Mego,Translational Research Unit, Faculty of Medicine, Comenius University, National Cancer Institute, Bratislava, Slovakia
HaCaT	Human	Skin	Keratinocyte	DMEM (1x) + GlutaMAX-I	10% FBS, 1% P/S (10,000 U)	Prof. Petra Boukamp, Institute for Enrivonmental Medicine, IUF, Düsseldorf, Germany
HEK293	Human	Kidney	Embryonic kidney cells	DMEM (1x) + GlutaMAX-I	10% FBS, 1% P/S (10,000 U), 1% L-Glutamin (200 mM)	Prof. Dr. Victoria Kolb-Bachofen, Research Group Immunobiology, Medical Faculty, Heinrich-Heine-University, Düsseldorf, Germany
THP-1	Human	Peripheral blood	Monocytes	RPMI Medium 1640 (1x)	10% FBS, 1% P/S (10,000 U), 1% L-Glutamin (200 mM)	Merck, #88081201
JURKAT	Human	Peripheral blood	T lymphocytes	RPMI Medium 1640 (1x)	10% FBS, 1% P/S (10,000 U), 1% L-Glutamin (200 mM)	Prof. Dr. Rüdiger Sorg, Institute for Transplantation Diagnostics and Cell Therapeutics, Faculty of Medicine, Heinrich-Heine-University, Düsseldorf, Germany
MPAF	Human	Fibroblast controls	Fibroblasts	DMEM (1x) + GlutaMAX-I	10% FBS, 1% P/S (10,000 U), 1% L-Glutamin (200 mM), 1% non-essential amino acids (100x), 100 nM β-Mercaptoethanole	Dr. Michael Peitz, Institute of Reconstructive Neurobiology, University of Bonn Medical Faculty and University Hospital Bonn, Bonn, Germany
NK-92	Human	Natural killer cells	Natural killer cells	RPMI Medium 1640 (1x)	12.5% heat-inactivated FBS, 12.5% heat-inactivated horse serum, 1% P/S (10,000 U), 1% L-Glutamin (200 mM), 2.5 nM IL-2	DSMZ, #ACC 488

## Sheet: B - Drugs
Drug	Supplier	Target	Solvent
Apatinib	Cayman	KIT, RET, SRC	DMSO
AZD4547	Cayman	FGFR1-4	DMSO
AZD7762	Selleckchem	CHEK1	DMSO
Cabozantinib	MedChemExpress	AXL, KIT, MET, RET	DMSO
Danusertib	Cayman	ABL1/2, AURKA/B, FGFR1, RET	DMSO
Ibrutinib	Sellekchem	BTK, CSK, EGFR, ERBB2, RET, YES1	DMSO
Imatinib	Sellekchem	ABL1/2, KIT, PDGFRA/B	DMSO
Lenvatinib	MedChemExpress	FGFR1-4, FLT4, KIT, PDGFRA/B, RET	DMSO
KRAS (G12C) Inhibitor-12	Selleckchem	KRAS	DMSO
MK-8776	Selleckchem	CHEK1	DMSO
Nintedanib	MedChemExpress	FGFR1-4, FLT4, LYN, PDGFRA/B, SRC	DMSO
Olaparib	Cayman Chemical	PARP1/2	DMSO
OSU-03012	Selleckchem	PDK1	DMSO
Rapamycin	Selleckchem	mTOR	DMSO
Regorafenib	MedChemExpress	BRAF, FLT4, KIT, PDGFRB, RAF1, RET	DMSO
SNS-314	Cayman	AURKA/B	DMSO
Sorafenib	Sigma-Aldrich	BRAF, FGFR1, KIT, PDGFRB, RAF1	DMSO
Talazoparib	Cayman	PARP1/2	DMSO

## Sheet: C - Oligonucleotides
Gene	Forward primer	Reverse primer	Tm	Cycles
GAPDH	TGCCAAATATGATGACATCAAGAA	GGAGTGGGTGTCGCTGTTG	60°C	45
ACTB	CCATCATGAAGTGTGACGTGG	GTCCGCCTAGAAGCATTTGCG	60°C	45
ALB1	TGAAAAGCTCCGGGTCTTAGG	TTGACTGGCGTGATGTAGTTG	60°C	45
ALB2	GAGAATGCAACCGAGAAGAGG	CTTAAGCCAAAGTCAGCCAC	60°C	45
AURKA	TGGGTGGTCAGTACATGCTC	TGCATCCGACCTTCAATCATTTC	60°C	45
AURKB	CGCAGAGAGATCGAAATCCAG	AGATCCTCCTCCGGTCATAAAA	60°C	45
AXL	ATCAGCTTCGGCTAGGCAG	TCCGCGTAGCACTAATGTTCT	60°C	45
BRAF	TGCAAGGTGTGGAGTTACAGT	TCTCCAACACTTCCACATGCA	60°C	45
BTK	TCCGAGAAGAGGTGAAGAGTC	AGAAGACGTAGAGAGGCCCTT	60°C	45
CLDN6	TGTTCGGCTTGCTGGTCTAC	CGGGGATTAGCGTCAGGAC	60°C	45
CSK	CTGACGTGTGGAGTTTCGGA	GCAGCTCGTGGGTTTTGATG	60°C	45
EGFR	CCCACTCATGCTCTACAACCC	TCGCACTTCTTACACTTGCGG	60°C	45
ERBB2	CCAGCTGGCTCTCACACTG	AGCCCTTACACATCGGAGAAC	60°C	45
FGFR1	AATGAGTACGGCAGCATCAAC	ACCTCGATGTGCTTTAGCCAC	60°C	45
FGFR2	CGCTGGGGAATATACGTGCT	AGGTAGTCTGGGGAAGCTGT	60°C	45
FGFR3	CCCAAATGGGAGCTGTCTCG	CCCGGTCCTTGTCAATGCC	60°C	45
FGFR4	CCATAGGGACCCCTCGAATAG	CAGCGGAACTTGACGGTGT	60°C	45
FLT1	GAAAACGCATAATCTGGGACAGT	GCGTGGTGTGCTTATTTGGA	60°C	45
FLT4	TGCTCAAGGAGGTGACAGAG	CGCGAGTAGATGCTGGGG	60°C	45
HCK	CCCTGTATGATTACGAGGCCA	CACTCCCCGGATTCCTCTAGG	60°C	45
KDR	GTGATCGGAAATGACACTGGAG	CATGTTGGTCACTAACAGAAGCA	60°C	45
IL6	GAGTAACATGTGTGAAAGCAGCA	ACCTCAAACTCCAAAAGACCAGT	60°C	45
KIT	CAACCAAGGCCGACAAAAGG	CTAGGGCCAACTCGTCATCC	60°C	45
LCK	TGCCATTATCCCATAGTCCCA	GAGCCTTCGTAGGTAACCAGT	60°C	45
LYN	GCTTTTGGCACCAGGAAATAGC	TCATGTCGCTGATACAGGGAA	60°C	45
MET	ACTCCCATCCAGTGTCTCCA	TGGAAATGTCTGCAGCCCAA	60°C	45
PARP1	TGCTGCTGTGAACTCCTCTG	CATGGCCTTCACTTCATCCT	60°C	45
PARP2	ACACCCATTGGACCAACACT	GTGGGAGCATGGGTAGATTG	60°C	45
PDGFRA	TTGAAGGCAGGCACATTTACA	GCGACAAGGTATAATGGCAGAAT	60°C	45
PDGFRB	AGACACGGGAGAATACTTTTGC	AGTTCCTCGGCATCATTAGGG	60°C	45
RAF1	GGGAGCTTGGAAGACGATCAG	ACACGGATAGTGTTGCTTGTC	60°C	45
RET	ACACGGCTGCATGAGAACAA	GCCCTCACGAAGGGATGTG	60°C	45
SRC	TCGTGCGAGAAAGTGAGACC	GCTTGCGGATCTTGTAGTGC	60°C	45
YES1	CTCAGGGGTAACGCCTTTTGG	CACCACCTGTTAAACCAGCAG	60°C	45

## Sheet: D - Antibodies
Antibodies	Company	Order No.	Dilution	Application
CLDN6	R&D Systems	MAB3656	1:100	FACS, IHC
Annexin V-FITC	Miltenyi Biotec	130-093-060	1:40	FACS
